# Supplementary material for: Simultaneous Determination of Ciprofloxacin and Ofloxacin in Animal Tissues with the Use of Capillary Electrophoresis with Transient Pseudo-Isotachophoresis
Source: Molecules. 2021 Nov 17;26(22):6931. doi: 10.3390/molecules26226931 (PMC8618939; doi:10.3390/molecules26226931)
Supplement: Supplementary file 1 [file molecules-26-06931-s001.zip]

Archive with 1 entries (1 files):
- molecules-1448455-supplementary.pdf
